# Supplementary material for: Early-Life Exposure to the Cooking Oil Fume Component trans,trans-2,4-Decadienal Impairs Ocular Development and Angiogenesis in Zebrafish (Danio rerio) Larvae
Source: Toxics. 2026 Apr 30;14(5):388. doi: 10.3390/toxics14050388 (PMC13211680; doi:10.3390/toxics14050388)
Supplement: Supplementary file 1 [file toxics-14-00388-s001.zip]

Archive with 1 entries (1 files):
- toxics-4250180-supplementary.pdf
